# Supplementary material for: Off-label use catalogue of tumor anti-angiogenic drugs in China: a narrative review
Source: Front Pharmacol. 2025 Oct 14;16:1668620. doi: 10.3389/fphar.2025.1668620 (PMC12558941; doi:10.3389/fphar.2025.1668620)
Supplement: Supplementary file 3 [file Table4.xlsx]

## Sheet: Sheet2
Drug name	Off-label types	Cancer types: subtypes (​​molecular subtyping​​) [NMPA label content]	Therapy lines	Regimens	Limiting conditions	Evidence, recommendation grade	References
Bevacizumab	NMPA indication	Colorectal cancer	Unlimited	+ Fluorouracil based chemo		NMPA label	Bevacizumab Injection [package insert]. Roche Pharma(Schweiz)AG; 2024-10-11.
Bevacizumab	NMPA indication	Cervical cancer	Unlimited	+ Paclitaxel/cisplatin		NMPA label	Bevacizumab Injection [package insert]. Roche Pharma(Schweiz)AG; 2024-10-11.
Bevacizumab	NMPA indication	Cervical cancer	Unlimited	+ Paclitaxel/topotecan		NMPA label	Bevacizumab Injection [package insert]. Roche Pharma(Schweiz)AG; 2024-10-11.
Bevacizumab	NMPA indication	Epithelial ovarian, fallopian tube, or primary peritoneal cancer	1st	+ Carboplatin/paclitaxel, maintenance bevacizumab		NMPA label	Bevacizumab Injection [package insert]. Roche Pharma(Schweiz)AG; 2024-10-11.
Bevacizumab	NMPA indication	Glioblastoma	Unlimited		Adult, recurrent	NMPA label	Bevacizumab Injection [package insert]. Roche Pharma(Schweiz)AG; 2024-10-11.
Bevacizumab	NMPA indication	Hepatocellular carcinoma	1st	+ Atezolizumab		NMPA label	Bevacizumab Injection [package insert]. Roche Pharma(Schweiz)AG; 2024-10-11.
Bevacizumab	NMPA indication	Non-small cell lung cancer	1st	+ Platinum based chemo	Non-squamous	NMPA label	Bevacizumab Injection [package insert]. Roche Pharma(Schweiz)AG; 2024-10-11.
Bevacizumab	Cancer type	Ampullary adenocarcinoma	1st	+ Capecitabine/oxaliplatin	Intestinal type	2A, NM	NCCN Guidelines: Ampullary Adenocarcinoma (V.2.2024)
Bevacizumab	Cancer type	Ampullary adenocarcinoma	1st	+ Fluorouracil/leucovorin/irinotecan	Intestinal type	2A, NM	NCCN Guidelines: Ampullary Adenocarcinoma (V.2.2024)
Bevacizumab	Cancer type	Ampullary adenocarcinoma	1st	+ Fluorouracil/leucovorin/oxaliplatin	Intestinal type	2A, NM	NCCN Guidelines: Ampullary Adenocarcinoma (V.2.2024)
Bevacizumab	Cancer type	Ampullary adenocarcinoma	1st	+ Fluorouracil/leucovorin/irinotecan/oxaliplatin	ECOG 0-1	2A, NM	NCCN Guidelines: Ampullary Adenocarcinoma (V.2.2024)
Bevacizumab	Cancer type	Ampullary adenocarcinoma	1st	+ Capecitabine	ECOG 2	2A, NM	NCCN Guidelines: Ampullary Adenocarcinoma (V.2.2024)
Bevacizumab	Cancer type	Ampullary adenocarcinoma	1st	+ Fluorouracil/leucovorin	ECOG 2	2A, NM	NCCN Guidelines: Ampullary Adenocarcinoma (V.2.2024)
Bevacizumab	Cancer type	Ampullary adenocarcinoma	Subsequent	+ Fluorouracil/leucovorin/irinotecan	Prior oxaliplatin-based therapy	2A, NM	NCCN Guidelines: Ampullary Adenocarcinoma (V.2.2024)
Bevacizumab	Cancer type	Ampullary adenocarcinoma	Subsequent	+ Capecitabine±oxaliplatin	ECOG 2	2A, NM	NCCN Guidelines: Ampullary Adenocarcinoma (V.2.2024)
Bevacizumab	Cancer type	Ampullary adenocarcinoma	Subsequent	+ Fluorouracil/leucovorin/oxaliplatin	ECOG 2	2A, NM	NCCN Guidelines: Ampullary Adenocarcinoma (V.2.2024)
Bevacizumab	Cancer type	Ampullary adenocarcinoma	Subsequent	+ Fluorouracil/leucovorin±irinotecan	ECOG 2	2A, NM	NCCN Guidelines: Ampullary Adenocarcinoma (V.2.2024)
Bevacizumab	Cancer type	Breast Cancer	1st	+ Paclitaxel		EMA label	Bevacizumab 25 mg/ml concentrate for solution for infusion [package insert]. Roche Registration GmbH; 2022-11-29.
Bevacizumab	Cancer type	Breast Cancer	1st	+ Capecitabine	Other chemo unsuited, taxanes and anthracyclines not used in 12 months	EMA label	Bevacizumab 25 mg/ml concentrate for solution for infusion [package insert]. Roche Registration GmbH; 2022-11-29.
Bevacizumab	Cancer type	Central nervous system cancer: intracranial and spinal ependymoma	Unlimited	Single	Adult, not subependymoma	2A, OR	NCCN Guidelines: Central Nervous System Cancers (Version 3. 2024)
Bevacizumab	Cancer type	Central nervous system cancer: medulloblastoma	Recurrent	+ Temozolomide/irinotecan	Adult	2A, OR	NCCN Guidelines: Central Nervous System Cancers (Version 3. 2024)
Bevacizumab	Cancer type	Central nervous system cancer: meningiomas	Unlimited	Single		2A, OR	NCCN Guidelines: Central Nervous System Cancers (Version 3. 2024)
Bevacizumab	Cancer type	Central nervous system cancer: meningiomas	Unlimited	+ Everolimus		2A, OR	NCCN Guidelines: Central Nervous System Cancers (Version 3. 2024)
Bevacizumab	Cancer type	Central nervous system cancer: miscellaneous	Unlimited	Single	Neurofibromatosis type 2 vestibular schwannomas with hearing loss	2A, OR	NCCN Guidelines: Central Nervous System Cancers (Version 3. 2024)
Bevacizumab	Cancer type	Central nervous system cancer: oligodendroglioma (IDH-mutant, 1p19q codeleted), astrocytoma (IDH-mutant), glioblastoma	Unlimited	Single	WHO grade 3, KPS ≥ 60	2A, preferred	NCCN Guidelines: Central Nervous System Cancers (Version 3. 2024)
Bevacizumab	Cancer type	Central nervous system cancer: oligodendroglioma (IDH-mutant, 1p19q codeleted), astrocytoma (IDH-mutant), glioblastoma	Unlimited	+ Carmustine	WHO grade 3, KPS ≥ 60	2A, OR	NCCN Guidelines: Central Nervous System Cancers (Version 3. 2024)
Bevacizumab	Cancer type	Central nervous system cancer: oligodendroglioma (IDH-mutant, 1p19q codeleted), astrocytoma (IDH-mutant), glioblastoma	Unlimited	+ Lomustine	WHO grade 3, KPS ≥ 60	2A, OR	NCCN Guidelines: Central Nervous System Cancers (Version 3. 2024)
Bevacizumab	Cancer type	Central nervous system cancer: oligodendroglioma (IDH-mutant, 1p19q codeleted), astrocytoma (IDH-mutant), glioblastoma	Unlimited	+ Temozolomide	WHO grade 3, KPS ≥ 60	2A, OR	NCCN Guidelines: Central Nervous System Cancers (Version 3. 2024)
Bevacizumab	Cancer type	Central nervous system cancer: pediatric	Unlimited	Single		2A, UCC	NCCN Guidelines: Pediatric Central Nervous System Cancers (Version 1. 2024)
Bevacizumab	Cancer type	Endometrial carcinoma	1st	+ Carboplatin/paclitaxel		2A,OR; NM, Ⅱ	NCCN Guidelines: Uterine Neoplasms (Version 3. 2024); CSCO Guidelines Endometrial Carcinoma 2023
Bevacizumab	Cancer type	Endometrial carcinoma	Subsequent	Single		2A, OR; NM, Ⅲ	NCCN Guidelines: Uterine Neoplasms (Version 3. 2024) CSCO Guidelines Endometrial Carcinoma 2023
Bevacizumab	Cancer type	Malignant sex cord-stromal tumors	Unlimited	Single	Recurrent	2A, OR ; 3, Ⅲ	NCCN Guidelines: Ovarian Cancer/Fallopian Tube Cancer/Primary Peritoneal Cancer (Version 3. 2024); CSCO Guidelines Ovarian Cancer 2023
Bevacizumab	Cancer type	Melanoma: cutaneous, acral	1st	+ (Paclitaxel or albumin-bound paclitaxel) ± platinum		2A, Ⅱ	CSCO Guidelines Melanoma 2023
Bevacizumab	Cancer type	Melanoma: cutaneous, acral	2nd	+ (Paclitaxel or albumin-bound paclitaxel) ± platinum		2A, I	CSCO Guidelines Melanoma 2023
Bevacizumab	Cancer type	Melanoma: uveal	Unlimited	+ (Paclitaxel or albumin-bound paclitaxel) ± platinum		2A, Ⅱ	CSCO Guidelines Melanoma 2023
Bevacizumab	Cancer type	Melanoma: mucosal	Unlimited	+ (Paclitaxel or albumin-bound paclitaxel) ± platinum		2A, I	CSCO Guidelines Melanoma 2023
Bevacizumab	Cancer type	Melanoma: mucosal	Unlimited	+ Atezolizumab		2A, Ⅲ	CSCO Guidelines Melanoma 2023
Bevacizumab	Cancer type	Mesothelioma: pleural	1st	+ (Cisplatin or carboplatin)/pemetrexed	Epithelioid	1, preferred	NCCN Guidelines: Mesothelioma: Pleural (Version 2. 2024)
Bevacizumab	Cancer type	Mesothelioma: pleural	1st	+ (Cisplatin or carboplatin)/pemetrexed	Biphasic or sarcomatoid	1, OR	NCCN Guidelines: Mesothelioma: Pleural (Version 2. 2024)
Bevacizumab	Cancer type	Mesothelioma: pleural	Subsequent	+ (Cisplatin or carboplatin)/pemetrexed	Nivolumab/ipilimumab first line	2A, preferred	NCCN Guidelines: Mesothelioma: Pleural (Version 2. 2024)
Bevacizumab	Cancer type	Mesothelioma: peritoneal	1st	+ Cisplatin/pemetrexed	Epithelioid	2A, preferred	NCCN Guidelines: Mesothelioma: Peritoneal (Version 1. 2024)
Bevacizumab	Cancer type	Mesothelioma: peritoneal	1st	+ Cisplatin/pemetrexed	Biphasic or sarcomatoid	2A, OR	NCCN Guidelines: Mesothelioma: Peritoneal (Version 1. 2024)
Bevacizumab	Cancer type	Mesothelioma: peritoneal	Subsequent	+ Cisplatin/pemetrexed	Nivolumab/ipilimumab first line	2A, preferred	NCCN Guidelines: Mesothelioma: Peritoneal (Version 1. 2024)
Bevacizumab	Cancer type	Mesothelioma: peritoneal	Subsequent	+ Atezolizumab	Immune checkpoint inhibitors naïve	2A, OR	NCCN Guidelines: Mesothelioma: Peritoneal (Version 1. 2024)
Bevacizumab	Cancer type	Renal cell carcinoma	Unlimited	+ Interferon alfa		FDA label	GENENTECH. Bevacizumab Injection [package insert]. Revised September 2022
Bevacizumab	Cancer type	Renal cell carcinoma: clear cell	Subsequent	Single		2B, UCC	NCCN Guidelines: Kidney Cancer (Version 2. 2025)
Bevacizumab	Cancer type	Renal cell carcinoma: non-clear cell	Unlimited	+ Everolimus	Not collecting duct and medullary	NM, Ⅲ	CSCO Guidelines Kidney Cancer 2023
Bevacizumab	Cancer type	Renal cell carcinoma: non-clear cell	Unlimited	+ Erlotinib	Not collecting duct and medullary	NM, Ⅲ	CSCO Guidelines Kidney Cancer 2023
Bevacizumab	Cancer type	Renal cell carcinoma: non-clear cell	Unlimited	+ Erlotinib	Papillary subtype	2A, OR	NCCN Guidelines: Kidney Cancer (Version 2. 2025)
Bevacizumab	Cancer type	Renal cell carcinoma: non-clear cell	Unlimited	+ Everolimus		2A, UCC	NCCN Guidelines: Kidney Cancer (Version 2. 2025)
Bevacizumab	Cancer type	Small bowel adenocarcinoma	Unlimited	+ Fluorouracil/leucovorin/oxaliplatin	Intensive therapy suitable	2A, NM	NCCN Guidelines: Small Bowel Adenocarcinoma (Version 5. 2024)
Bevacizumab	Cancer type	Small bowel adenocarcinoma	Unlimited	+ Capecitabine/oxaliplatin	Intensive therapy suitable	2A, NM	NCCN Guidelines: Small Bowel Adenocarcinoma (Version 5. 2024)
Bevacizumab	Cancer type	Small bowel adenocarcinoma	Unlimited	+ Fluorouracil/leucovorin/irinotecan	Intensive therapy suitable	2A, NM	NCCN Guidelines: Small Bowel Adenocarcinoma (Version 5. 2024)
Bevacizumab	Cancer type	Small bowel adenocarcinoma	1st	+ Fluorouracil/leucovorin/irinotecan/oxaliplatin	Intensive therapy suitable	2A, NM	NCCN Guidelines: Small Bowel Adenocarcinoma (Version 5. 2024)
Bevacizumab	Cancer type	Small bowel adenocarcinoma	1st	+ Fluorouracil/leucovorin	Intensive therapy unsuitable	2A, NM	NCCN Guidelines: Small Bowel Adenocarcinoma (Version 5. 2024)
Bevacizumab	Cancer type	Small bowel adenocarcinoma	1st	+ Capecitabine	Intensive therapy unsuitable	2A, NM	NCCN Guidelines: Small Bowel Adenocarcinoma (Version 5. 2024)
Bevacizumab	Cancer type	Soft tissue sarcoma: angiosarcoma	Unlimited	Single		2A, UCC	NCCN Guidelines: Soft Tissue Sarcoma (Version 3. 2024)
Bevacizumab	Cancer type	Soft tissue sarcoma: solitary fibrous tumor	Unlimited	+ Temozolomide		2A, preferred ; 3, Ⅲ	NCCN Guidelines: Soft Tissue Sarcoma (Version 3. 2024) CSCO Guidelines Bone and soft tissue tumors 2023
Bevacizumab	Cancer type	Vaginal cancer: squamous cell carcinoma, adenocarcinoma	1st	+ (Cisplatin or Carboplatin)/paclitaxel/pembrolizumab	PD-L1–positive	2A, preferred	NCCN Guidelines: Vaginal Cancer (Version 2. 2025)
Bevacizumab	Cancer type	Vaginal cancer: squamous cell carcinoma, adenocarcinoma	1st	+ (Cisplatin or Carboplatin)/paclitaxel		2A, preferred	NCCN Guidelines: Vaginal Cancer (Version 2. 2025)
Bevacizumab	Cancer type	Vaginal cancer: squamous cell carcinoma, adenocarcinoma	1st	+ Topotecan/paclitaxel		2A, OR	NCCN Guidelines: Vaginal Cancer (Version 2. 2025)
Bevacizumab	Cancer type	Vaginal cancer: squamous cell carcinoma, adenocarcinoma	Subsequent			2A, OR	NCCN Guidelines: Vaginal Cancer (Version 2. 2025)
Bevacizumab	Cancer type	Vulvar cancer	Unlimited	+ Cisplatin/paclitaxel		2A, preferred	NCCN Guidelines: Vulvar Cancer (Version 4. 2024)
Bevacizumab	Cancer type	Vulvar cancer	Unlimited	+ Carboplatin/paclitaxel		2B, preferred	NCCN Guidelines: Vulvar Cancer (Version 4. 2024)
Bevacizumab	Therapy line	Colorectal cancer [NMPA label: 1st]	1st to 2nd	+ Fluoropyrimidine-irinotecan-based chemo	First-line bevacizumab-containing regimen	FDA label	GENENTECH. Bevacizumab Injection [package insert]. Revised September 2022
Bevacizumab	Therapy line	Colorectal cancer [NMPA label: 1st]	1st to 2nd	+ Fluoropyrimidine-oxaliplatin-based chemo	First-line bevacizumab-containing regimen	FDA label	GENENTECH. Bevacizumab Injection [package insert]. Revised September 2022
Bevacizumab	Therapy line	Epithelial ovarian, fallopian tube, or primary peritoneal cancer [NMPA label: 1st]	3rd or before	+ Paclitaxel	Platinum-resistant recurrence	FDA label; EMA label	GENENTECH. Bevacizumab Injection [package insert]. Revised September 2022; Bevacizumab 25 mg/ml concentrate for solution for infusion [package insert]. Roche Registration GmbH; 2022-11-29.
Bevacizumab	Therapy line	Epithelial ovarian, fallopian tube, or primary peritoneal cancer [NMPA label: 1st]	3rd or before	+ Pegylated liposomal doxorubicin	Platinum-resistant recurrence	FDA label; EMA label	GENENTECH. Bevacizumab Injection [package insert]. Revised September 2022; Bevacizumab 25 mg/ml concentrate for solution for infusion [package insert]. Roche Registration GmbH; 2022-11-29.
Bevacizumab	Therapy line	Epithelial ovarian, fallopian tube, or primary peritoneal cancer [NMPA label: 1st]	3rd or before	+ Topotecan	Platinum-resistant recurrence	FDA label; EMA label	GENENTECH. Bevacizumab Injection [package insert]. Revised September 2022; Bevacizumab 25 mg/ml concentrate for solution for infusion [package insert]. Roche Registration GmbH; 2022-11-29.
Bevacizumab	Therapy line	Epithelial ovarian, fallopian tube, or primary peritoneal cancer [NMPA label: 1st]	Recurrence maintenance	Single	No BRCA1/2 mutation, bevacizumab in platinum-sensitive recurrence therapy, complete or partial response achieved	2A, Ⅱ	CSCO Guidelines Ovarian Cancer 2023
Bevacizumab	Therapy line	Epithelial ovarian, fallopian tube, or primary peritoneal cancer [NMPA label: 1st]	Platinum-resistant recurrence	+ Gemcitabine		2A, Ⅰ ; 2A, OR	CSCO Guidelines Ovarian Cancer 2023 NCCN Guidelines: Ovarian Cancer/Fallopian Tube Cancer/Primary Peritoneal Cancer (Version 3. 2024)
Bevacizumab	Therapy line	Epithelial ovarian, fallopian tube, or primary peritoneal cancer [NMPA label: 1st]	Platinum-resistant recurrence	Single or + Cyclophosphamide (oral)		2A, preferred ; 2B, Ⅲ	CSCO Guidelines Ovarian Cancer 2023 NCCN Guidelines: Ovarian Cancer/Fallopian Tube Cancer/Primary Peritoneal Cancer (Version 3. 2024)
Bevacizumab	Therapy line	Epithelial ovarian, fallopian tube, or primary peritoneal cancer [NMPA label: 1st]	Platinum-resistant recurrence	+ Carboplatin/gemcitabine or + Carboplatin/liposomal doxorubicin		2A, OR ; 2A, Ⅱ	CSCO Guidelines Ovarian Cancer 2023 NCCN Guidelines: Ovarian Cancer/Fallopian Tube Cancer/Primary Peritoneal Cancer (Version 3. 2024)
Bevacizumab	Therapy line	Epithelial ovarian, fallopian tube, or primary peritoneal cancer [NMPA label: 1st]	Platinum-resistant recurrence	+ Cyclophosphamide (oral)/pembrolizumab		2A, OR	NCCN Guidelines: Ovarian Cancer/Fallopian Tube Cancer/Primary Peritoneal Cancer (Version 3. 2024)
Bevacizumab	Therapy line	Epithelial ovarian, fallopian tube, or primary peritoneal cancer [NMPA label: 1st]	Platinum-resistant recurrence	+ Ixabepilone		2B, OR	NCCN Guidelines: Ovarian Cancer/Fallopian Tube Cancer/Primary Peritoneal Cancer (Version 3. 2024)
Bevacizumab	Therapy line	Epithelial ovarian, fallopian tube, or primary peritoneal cancer [NMPA label: 1st]	Platinum-resistant recurrence	+ Mirvetuximab soravtansine-gynx	FRα-expressing	2A, UCC ; 2A, Ⅲ	NCCN Guidelines: Ovarian Cancer/Fallopian Tube Cancer/Primary Peritoneal Cancer (Version 3. 2024); CSCO Guidelines Ovarian Cancer 2023
Bevacizumab	Therapy line	Non-small cell lung cancer: non-squamous [NMPA label: 1st]	Maintenance	Single	PS 0-2	1, NM	NCCN Guidelines: Non-Small Cell Lung Cancer (Version 11. 2024)
Bevacizumab	Therapy line	Non-small cell lung cancer: non-squamous [NMPA label: 1st]	Maintenance	+ Atezolizumab	PS 0-2, PD-L1 ≥1%, prior atezolizumab/carboplatin/paclitaxel/bevacizumab	1, NM	NCCN Guidelines: Non-Small Cell Lung Cancer (Version 11. 2024)
Bevacizumab	Therapy line	Non-small cell lung cancer: non-squamous [NMPA label: 1st]	Maintenance	+ Pemetrexed	PS 0-2, prior bevacizumab/pemetrexed/platinum	2A, NM	NCCN Guidelines: Non-Small Cell Lung Cancer (Version 11. 2024)
Bevacizumab	Therapy line	Non-small cell lung cancer: non-squamous (EGFR ex19del or L858Rm) [NMPA label: 1st]	Subsequent	+ Erlotinib	T790M-, prior erlotinib/bevacizumab	2A, NM	NCCN Guidelines: Non-Small Cell Lung Cancer (Version 11. 2024)
Bevacizumab	Therapy line	Non-small cell lung cancer: non-squamous (EGFR ex19del or L858Rm) [NMPA label: 1st]	Subsequent	+ Platinum-based dual drug chemo	Multiple lesion progression on EGFR-TKI	2A, Ⅰ (T790M- or prior 3rd generation TKI) or Ⅱ (T790M+)	CSCO Guidelines Non-small Cell Lung Cancer 2024
Bevacizumab	Therapy line	Non-small cell lung cancer: non-squamous (EGFR ex19del or L858Rm) [NMPA label: 1st]	Subsequent	+ Single drug chemo	PS 0-2, prior EGFR-TKI and dual drug chemo	2A, Ⅱ	CSCO Guidelines Non-small Cell Lung Cancer 2024
Bevacizumab	Therapy line	Non-small cell lung cancer: non-squamous (ALK rearrangement) [NMPA label: 1st]	Subsequent	+ Platinum-based dual drug chemo	Multiple lesion progression	2A, Ⅰ (Prior ALK-TKI) or Ⅱ	CSCO Guidelines Non-small Cell Lung Cancer 2024
Bevacizumab	Therapy line	Non-small cell lung cancer: non-squamous (ALK rearrangement) [NMPA label: 1st]	Subsequent	+ Single drug chemo	PS 0-2, prior ALK-TKI and dual drug chemo	2A, Ⅱ	CSCO Guidelines Non-small Cell Lung Cancer 2024
Bevacizumab	Therapy line	Non-small cell lung cancer: non-squamous (ROS1 rearrangement) [NMPA label: 1st]	2nd	+ Platinum-based dual drug chemo	Multiple lesion progression	2A, Ⅰ	CSCO Guidelines Non-small Cell Lung Cancer 2024
Bevacizumab	Therapy line	Non-small cell lung cancer: non-squamous (ROS1 rearrangement) [NMPA label: 1st]	3rd	+ Single drug chemo	PS 0-2	2A, Ⅱ	CSCO Guidelines Non-small Cell Lung Cancer 2024
Bevacizumab	Regimen	Cervical cancer [NMPA label: + paclitaxel/cisplatin or + paclitaxel/topotecan]	1st	+ Pembrolizumab/chemo	PD-L1 positive (CPS ≥ 1)	FDA label	MERCK SHARP DOHME. Pembrolizumab Injection [package insert]. Revised June 2024.
Bevacizumab	Regimen	Cervical cancer [NMPA label: + paclitaxel/cisplatin or + paclitaxel/topotecan]	1st	+ Carboplatin/paclitaxel		2A, preferred ; 2A, Ⅰ	NCCN Guidelines: Ovarian Cancer/Fallopian Tube Cancer/Primary Peritoneal Cancer (Version 3. 2024) CSCO Guidelines Ovarian Cancer 2023
Bevacizumab	Regimen	Colorectal cancer (Microsatellite stability or microsatellite instability-low/mismatch repair proficient) [NMPA label: + 5-FU based chemo]	1st	+ Trifluridine pyrimidine	Intensive therapy unsuitable	2B, Ⅲ	CSCO Guidelines Colorectal Cancer 2024
Bevacizumab	Regimen	Colorectal cancer (Microsatellite stability or microsatellite instability-low/mismatch repair proficient) [NMPA label: + 5-FU based chemo]	3rd or subsequent	+ Trifluridine pyrimidine	Prior oxaliplatin and irinotecan	1A, I ; 2A, NM	CSCO Guidelines Colorectal Cancer 2024: NCCN Guidelines: Colon Cancer (Version 5. 2024)
Bevacizumab	Regimen	Epithelial ovarian, fallopian tube, or primary peritoneal cancer [NMPA label: + carboplatin/paclitaxel]	Primary	+ Docetaxel/carboplatin, maintenance bevacizumab	Stage II–IV	2A, OR	NCCN Guidelines: Ovarian Cancer/Fallopian Tube Cancer/Primary Peritoneal Cancer (Version 3. 2024)
Bevacizumab	Regimen	Epithelial ovarian, fallopian tube, or primary peritoneal cancer [NMPA label: + carboplatin/paclitaxel]	Primary	+ Docetaxel/oxaliplatin, maintenance bevacizumab	Stage II–IV	2A, UCC	NCCN Guidelines: Ovarian Cancer/Fallopian Tube Cancer/Primary Peritoneal Cancer (Version 3. 2024)
Bevacizumab	Regimen	Epithelial ovarian, fallopian tube, or primary peritoneal cancer [NMPA label: + carboplatin/paclitaxel]	Primary	+ Fluorouracil/leucovorin/oxaliplatin	Mucinous carcinoma, stage II–IV	2B, Preferred	NCCN Guidelines: Ovarian Cancer/Fallopian Tube Cancer/Primary Peritoneal Cancer (Version 3. 2024)
Bevacizumab	Regimen	Epithelial ovarian, fallopian tube, or primary peritoneal cancer [NMPA label: + carboplatin/paclitaxel]	Primary	+ Capecitabine/oxaliplatin	Mucinous carcinoma, stage II–IV	2B, Ⅲ	CSCO Guidelines Ovarian Cancer 2023
Bevacizumab	Regimen	Epithelial ovarian, fallopian tube, or primary peritoneal cancer [NMPA label: + carboplatin/paclitaxel]	Primary	+ Chemo, maintenance bevacizumab	Clear cell carcinoma, stage Ⅲ–IV	2A, Ⅱ	CSCO Guidelines Ovarian Cancer 2023
Bevacizumab	Regimen	Epithelial ovarian, fallopian tube, or primary peritoneal cancer: Homologous recombination deficiency positive [NMPA label: single]	1st line maintenance	+ Olaparib	Bevacizumab in primary therapy, complete or partial response achieved	FDA label	ASTRAZENECA. Olaparib Tablets [package insert]. Revised November 2023.
Bevacizumab	Regimen	Epithelial ovarian, fallopian tube, or primary peritoneal cancer: Homologous recombination deficiency positive [NMPA label: single]	1st line maintenance	+ Niraparib (olaparib intolerant)	Bevacizumab in primary therapy, complete or partial response achieved	2A, NM	NCCN Guidelines: Ovarian Cancer/Fallopian Tube Cancer/Primary Peritoneal Cancer (Version 3. 2024)
Bevacizumab	Regimen	Epithelial ovarian, fallopian tube, or primary peritoneal cancer [NMPA label: + carboplatin/paclitaxel]	Platinum-sensitive recurrence	Single		2A, preferred	NCCN Guidelines: Ovarian Cancer/Fallopian Tube Cancer/Primary Peritoneal Cancer (Version 3. 2024)
Bevacizumab	Regimen	Epithelial ovarian, fallopian tube, or primary peritoneal cancer [NMPA label: + carboplatin/paclitaxel]	Platinum-sensitive recurrence	+ Carboplatin/ (gemcitabine or liposomal doxorubicin)		2A, preferred ; 1A, NM	NCCN Guidelines: Ovarian Cancer/Fallopian Tube Cancer/Primary Peritoneal Cancer (Version 3. 2024); CSCO Guidelines Ovarian Cancer 2023
Bevacizumab	Regimen	Epithelial ovarian, fallopian tube, or primary peritoneal cancer [NMPA label: + carboplatin/paclitaxel]	Platinum-sensitive recurrence	+ Niraparib		2B, OR ; 2A, Ⅲ (No BRCA1/2 mutation)	NCCN Guidelines: Ovarian Cancer/Fallopian Tube Cancer/Primary Peritoneal Cancer (Version 3. 2024); CSCO Guidelines Ovarian Cancer 2023
Bevacizumab	Regimen	Epithelial ovarian, fallopian tube, or primary peritoneal cancer [NMPA label: + carboplatin/paclitaxel]	Platinum-sensitive recurrence	+ 5-FU/LV/oxaliplatin or + Capecitabine/oxaliplatin		2B, UCC	NCCN Guidelines: Ovarian Cancer/Fallopian Tube Cancer/Primary Peritoneal Cancer (Version 3. 2024)
Bevacizumab	Regimen	Epithelial ovarian, fallopian tube, or primary peritoneal cancer [NMPA label: + carboplatin/paclitaxel]	Platinum-sensitive recurrence	+ Mirvetuximab soravtansine-gynx	FRα-expressing	2B, UCC	NCCN Guidelines: Ovarian Cancer/Fallopian Tube Cancer/Primary Peritoneal Cancer (Version 3. 2024)
Bevacizumab	Regimen	Non-small cell lung cancer: non-squamous [NMPA label: + platinum-based chemo]	1st	+ Erlotinib	EGFR activating mutation	EMA label; 2A, UCC	Bevacizumab 25 mg/ml concentrate for solution for infusion [package insert].Roche Registration GmbH; 2022-11-29; NCCN Guidelines: Non-Small Cell Lung Cancer (Version 11. 2024)
Bevacizumab	Regimen	Non-small cell lung cancer: non-squamous [NMPA label: + platinum-based chemo]	1st	+ Carboplatin/paclitaxel/atezolizumab	PD-L1 ≥ 1%, PS 0-2	1, OR	NCCN Guidelines: Non-Small Cell Lung Cancer (Version 11. 2024)
Bevacizumab	Regimen	Non-small cell lung cancer: non-squamous [NMPA label: + platinum-based chemo]	Subsequent	+ Pemetrexed/cisplatin/sintilimab	1st- or 2nd-generation EGFR-TKI resistance with T790M- or 3rd-generation EGFR-TKI resistance	Sintilimab NMPA label; 1A, Ⅲ	Sintilimab Injection [package insert]. Innovent Biologics (Suzhou) Co. Ltd; 2023-5-16; CSCO Guidelines Non-small Cell Lung Cancer 2024
Bevacizumab	Dosage	Colorectal cancer [NMPA label: 5 mg/kg q2w or 7.5 mg/kg q3w]	Unlimited	10 mg/kg q2w		FDA label; EMA label	GENENTECH. Bevacizumab Injection [package insert]. Revised September 2022; Bevacizumab 25 mg/ml concentrate for solution for infusion [package insert]. Roche Registration GmbH; 2022-11-29.
Bevacizumab	Dosage	Colorectal cancer [NMPA label: 5 mg/kg q2w or 7.5 mg/kg q3w]	Unlimited	15 mg/kg q3w		EMA label	Bevacizumab 25 mg/ml concentrate for solution for infusion [package insert]. Roche Registration GmbH; 2022-11-29.
Bevacizumab	Dosage	Non-small cell lung cancer [NMPA label: 15mg/kg q3w]	Unlimited	7.5 mg/kg q3w	Non-squamous	EMA label	Bevacizumab 25 mg/ml concentrate for solution for infusion [package insert]. Roche Registration GmbH; 2022-11-29.
Anlotinib	NMPA Indication	Non-small cell lung cancer	3rd or subsequent		EGFR mutations or ALK positive, prior ≥ 2 systemic chemo and standard target therapy	NMPA label	Anlotinib Hydrochloride Capsules [package insert]. Chia Tai Tianqing Pharmaceutical Group Co., Ltd.; 2024/5/8.
Anlotinib	NMPA Indication	Soft tissue sarcoma	Subsequent		Piror anthracycline-based chemo	NMPA label	Anlotinib Hydrochloride Capsules [package insert]. Chia Tai Tianqing Pharmaceutical Group Co., Ltd.; 2024/5/8.
Anlotinib	NMPA Indication	Small cell lung cancer	3rd or subsequent			NMPA label	Anlotinib Hydrochloride Capsules [package insert]. Chia Tai Tianqing Pharmaceutical Group Co., Ltd.; 2024/5/8.
Anlotinib	NMPA Indication	Thyroid carcinoma: medullary	Unlimited		Symptomatic or progression	NMPA label	Anlotinib Hydrochloride Capsules [package insert]. Chia Tai Tianqing Pharmaceutical Group Co., Ltd.; 2024/5/8.
Anlotinib	NMPA Indication	Thyroid carcinoma: differentiated	Unlimited		Refractory radioactive iodine	NMPA label	Anlotinib Hydrochloride Capsules [package insert]. Chia Tai Tianqing Pharmaceutical Group Co., Ltd.; 2024/5/8.
Anlotinib	Cancer type	Biliary tract cancers	2nd	+ anti-PD-1/PD-L1 therapy	PS ≤ 1	2B, Ⅲ	CSCO Guidelines Biliary Tract Cancer 2023
Anlotinib	Cancer type	Esophageal and esophagogastric junction squamous cell carcinoma	Subsequent		PS 0-2	2A, Ⅱ	CSCO Guidelines Esophageal Cancer 2024
Anlotinib	Cancer type	Renal cell carcinoma: clear cell	1st	Single	Poor or intermediate risk	NM, Ⅲ	CSCO Guidelines Kidney Cancer 2023
Apatinib	NMPA Indication	Gastric or gastroesophageal junction adenocarcinoma	3rd or subsequent	850 mg qd, Single	Piror ≥ 2 systemic chemo	NMPA label	Apatinib Mesylate Tablets [package insert]. Jiangsu Hengrui Pharmaceuticals Co., Ltd.; 2023-3-3.
Apatinib	NMPA Indication	Hepatocellular carcinoma	1st	250 mg qd, + Camrelizumab		NMPA label	Apatinib Mesylate Tablets [package insert]. Jiangsu Hengrui Pharmaceuticals Co., Ltd.; 2023-3-3.
Apatinib	NMPA Indication	Hepatocellular carcinoma	Subsequent	750 mg qd, Single	Piror ≥ 1 systemic therapy	NMPA label	Apatinib Mesylate Tablets [package insert]. Jiangsu Hengrui Pharmaceuticals Co., Ltd.; 2023-3-3.
Apatinib	Cancer type	Esophageal and esophagogastric junction squamous cell carcinoma	Subsequent	250-500 mg, qd	PS 0-2	3, Ⅱ	CSCO Guidelines Esophageal Cancer 2024
Apatinib	Cancer type	Esophageal and esophagogastric junction squamous cell carcinoma	Subsequent	250 mg qd, + Camrelizumab	PS 0-2	3, Ⅲ	CSCO Guidelines Esophageal Cancer 2024
Apatinib	Cancer type	Head and neck cancer: adenoid cystic carcinoma	Unlimited		Symptomatic, rapidly progressing	2A, Ⅱ	CSCO Guidelines Head and Neck Cancer 2024
Apatinib	Cancer type	Melanoma: acral	1st	+ Camrelizumab/temozolomide	No brain metastases	2A, Ⅱ	CSCO Guidelines Melanoma 2023
Apatinib	Cancer type	Melanoma: acral	Unlimited	+ Camrelizumab/temozolomide	Unresectable brain metastases, PS 0-2	2A, Ⅱ	CSCO Guidelines Melanoma 2023
Apatinib	Cancer type	Nasopharyngeal carcinoma	Subsequent	250 mg qd, + Camrelizumab	Anti-PD-1–/PD-L1–therapy naïve	2B, Ⅲ	CSCO Guidelines Nasopharyngeal Carcinoma 2023
Apatinib	Cancer type	Ovarian epithelial carcinoma	Platinum-resistant recurrence	250 mg qd, + Doxorubicin liposomes		2A, Ⅱ	CSCO Guidelines Ovarian Cancer 2023
Apatinib	Cancer type	Thyroid cancer: differentiated	Unlimited	500 mg qd, Single	RET- or unknown, iodine refractory, symptomatic, rapidly progressing	1A, Ⅱ	CSCO Guidelines Differentiated Thyroid Cancer 2021
Apatinib	Therapy line	Hepatocellular carcinoma [NMPA label: 1st]	2nd	250 mg qd, + Camrelizumab	Prior oxaliplatin-based therapy, Child-Pugh A or B (score ≤ 7)	2A, Ⅱ	CSCO Guidelines Hepatocellular Carcinoma 2022
Axitinib	NMPA indication	Renal cell carcinoma	Subsequent	Single		NMPA label	Axitinib Tablets [package insert]. P.R.C National Medical Products Administration: Pfizer Europe MA EEIG; 2024/8/19.
Axitinib	Cancer type	Head and neck cancer: adenoid cystic carcinoma	Unlimited	Single	No surgery or radiotherapy option	2A, Ⅱ	CSCO Guidelines Head and Neck Cancer 2024
Axitinib	Cancer type	Head and neck cancer: adenoid cystic carcinoma	1st	+ Avelumab	No surgery or radiotherapy option	2B, UCC	NCCN Guidelines: Head and Neck Cancers (Version 4. 2024)
Axitinib	Cancer type	Head and neck cancer: salivary gland tumors	Unlimited	Single	No surgery or radiotherapy option	2B, UCC	NCCN Guidelines: Head and Neck Cancers (Version 4. 2024)
Axitinib	Cancer type	Melanoma: mucosal	1st	+ Toripalimab		2A, Ⅱ	CSCO Guidelines Melanoma 2023
Axitinib	Cancer type	Soft tissue sarcoma: alveolar soft part sarcoma	Unlimited	+ Pembrolizumab		2A, preferred ; 3, Ⅱ	NCCN Guidelines: Soft Tissue Sarcoma (Version 3. 2024); CSCO Guidelines Bone and soft tissue tumors 2023
Axitinib	Therapy line	Renal cell carcinoma: clear cell [NMPA label: subsequent]	1st	+ Avelumab or + Pembrolizumab		FDA label	PF PRISM CV. Axitinib Tablets [package insert]. Revised July 2024.
Axitinib	Therapy line	Renal cell carcinoma: clear cell [NMPA label: subsequent]	1st	+ Toripalimab	Poor or intermediate risk	1A, Ⅱ	CSCO Guidelines Kidney Cancer 2023
Axitinib	Therapy line	Renal cell carcinoma: clear cell [NMPA label: subsequent]	1st	Single		2B, UCC	NCCN Guidelines: Kidney Cancer (Version 2. 2025)
Axitinib	Therapy line	Renal cell carcinoma: clear cell [NMPA label: subsequent]	1st	Single	Favorable or intermediate risk	2A, Ⅱ	CSCO Guidelines Kidney Cancer 2023
Axitinib	Therapy line	Renal cell carcinoma: non-clear cell [NMPA label: subsequent]	1st	Single		2A, UCC ; NM, Ⅲ	NCCN Guidelines: Kidney Cancer (Version 2. 2025); CSCO Guidelines Kidney Cancer 2023
Axitinib	Therapy line	Renal cell carcinoma: non-clear cell [NMPA label: subsequent]	1st	+ Pembrolizumab		NM, Ⅲ	CSCO Guidelines Kidney Cancer 2023
Axitinib	Regimen	Renal cell carcinoma: clear cell [NMPA label: single]	2nd or 3rd	+ Pembrolizumab	Prior TKI therapy	2B, Ⅱ	CSCO Guidelines Kidney Cancer 2023
Fruquintinib	NMPA Indication	Colorectal cancer	3rd or subsequent	5 mg qd D1-21 q4w	Prior 5-FU, oxaliplatin, and irinotecan based chemo, and prior or not suitable for anti-VEGF therapy, anti-EGFR therapy (RAS wild type)	NMPA label	Fruquintinib Capsules [package insert]. Hutchison Medi Pharma(Shanghai) Co., Ltd.; 2023-10-19.
Lenvatinib	NMPA Indication	Hepatocellular carcinoma	Unlimited	8-12 mg qd, Single		NMPA label	Lenvatinib Mesilate Capsules [package insert]. Eisai GmbH; 2022-01-29.
Lenvatinib	NMPA Indication	Thyroid cancer: differentiated	Unlimited	24 mg qd, Single	Radioactive iodine-refractory	NMPA label	Lenvatinib Mesilate Capsules [package insert]. Eisai GmbH; 2022-01-29.
Lenvatinib	Cancer type	Endometrial carcinoma	Recurrent	20mg qd, + Pembrolizumab	MMR-proficient or not MSI-H	FDA label	EISAI INC. Lenvatinib Capsules [package insert]. Revised June 2024. Accessed Oct 30, 2024.
Lenvatinib	Cancer type	Melanoma: cutaneous	Subsequent	+ Pembrolizumab	Prior anti-PD-1–/PD-L1–based therapy	2A, UCC	NCCN Guidelines: Melanoma: Cutaneous (Version 3. 2024)
Lenvatinib	Cancer type	Melanoma: cutaneous, acral	2nd	20mg qd, + Pembrolizumab		2A, Ⅱ	CSCO Guidelines Melanoma 2023
Lenvatinib	Cancer type	Osteosarcoma	Subsequent	+ Etoposide/ifosfamide		3, Ⅱ	CSCO Guidelines Bone and soft tissue tumors 2023
Lenvatinib	Cancer type	Renal cell carcinoma	1st	20 mg qd, + Pembrolizumab		FDA label	Lenvatinib Mesilate Capsules [package insert]. Eisai GmbH; 2022-01-29.
Lenvatinib	Cancer type	Renal cell carcinoma	Subsequent	18 mg qd, + Everolimus	Prior 1 antiangiogenic therapy	FDA label	Lenvatinib Mesilate Capsules [package insert]. Eisai GmbH; 2022-01-29.
Lenvatinib	Cancer type	Renal cell carcinoma: clear cell	Subsequent	+ Pembrolizumab	Immuno-oncology therapy naïve	2A, ORR	NCCN Guidelines: Kidney Cancer (Version 2. 2025)
Lenvatinib	Cancer type	Renal cell carcinoma: clear cell	Subsequent	+ Pembrolizumab	Prior immuno-oncology thrapy	2A, UCC	NCCN Guidelines: Kidney Cancer (Version 2. 2025)
Lenvatinib	Cancer type	Renal cell carcinoma: non-clear cell	1st	+ Everolimus		2A, ORR	NCCN Guidelines: Kidney Cancer (Version 2. 2025)
Lenvatinib	Cancer type	Renal cell carcinoma: non-clear cell	Subsequent	+ Pembrolizumab		2A, preferred	NCCN Guidelines: Kidney Cancer (Version 2. 2025)
Lenvatinib	Cancer type	Salivary gland tumor: adenoid cystic carcinoma	Unlimited			2B, UCC	NCCN Guidelines: Head and Neck Cancers (Version 4. 2024)
Lenvatinib	Cancer type	Salivary gland tumor: adenoid cystic carcinoma	Unlimited		Symptomatic, rapidly progressing	2A, Ⅱ	CSCO Guidelines Head and Neck Cancer 2024
Lenvatinib	Cancer type	Thymic carcinoma	2nd			2A, preferred	NCCN Guidelines: Thymomas and Thymic Carcinomas (Version 1. 2024)
Lenvatinib	Cancer type	Thyroid carcinoma: medullary	Unlimited	24 mg qd	Symptomatic or progression	2A, ORR ; 2A, Ⅱ (RET- or unknown)	NCCN Guidelines: Thyroid Carcinoma (Version 4. 2024); CSCO Guidelines Medullary Thyroid Carcinoma 2022
Ramucirumab	NMPA Indication	Gastric or gastro-esophageal junction adenocarcinoma	Subsequent	8 mg/kg q2w, Single or + Paclitaxel	Prior fluoropyrimidine- or platinum-containing chemo	NMPA label	Ramucirumab Injection [package insert]. Eli Lilly and Company; 2022-9-30.
Ramucirumab	NMPA Indication	Hepatocellular carcinoma	Subsequent	8 mg/kg q2w, Single	Alpha fetoprotein ≥400 ng/mL and prior sorafenib	NMPA label	Ramucirumab Injection [package insert]. Eli Lilly and Company; 2022-9-30.
Ramucirumab	Cancer type	Colorectal cancer	Subsequent	8 mg/kg q2w, + FOLFIRI	Prior bevacizumab, oxaliplatin, and a fluoropyrimidine	FDA label	ELI LILLY AND CO. Ramucirumab Injection [package insert]. Revised March 2022
Ramucirumab	Cancer type	Colorectal cancer	Subsequent	+ Irinotecan	Previous therapy without irinotecan	2A, NM	NCCN Guidelines: Colon Cancer (Version 5. 2024), NCCN Guidelines: Rectal Cancer (Version 4. 2024)
Ramucirumab	Cancer type	Mesothelioma: pleural	Subsequent	+ Gemcitabine		2A, ORR	NCCN Guidelines: Mesothelioma: Pleural (Version 2. 2024)
Ramucirumab	Cancer type	Non-small cell lung cancer	1st	10 mg/kg q2w, + Erlotinib	EGFR exon 19 deletions or exon 21 (L858R) mutations	FDA label	ELI LILLY AND CO. Ramucirumab Injection [package insert]. Revised March 2022
Ramucirumab	Cancer type	Non-small cell lung cancer	2nd or subsequent	10 mg/kg q3w, + Docetaxel	Prior platinum-based chemo or FDA-approved therapy for EGFR or ALK genomic tumor aberrations	FDA label	ELI LILLY AND CO. Ramucirumab Injection [package insert]. Revised March 2022
Ramucirumab	Regimen	Gastric cancer [NMPA label: single or + Paclitaxel]	2nd or subsequent	+ Irinotecan ± fluorouracil		2A, ORR	NCCN Guidelines: Gastric Cancer (Version 4. 2024)
Surufatinib	NMPA Indication	Neuroendocrine tumors	Unlimited	Single	Non-functional, well differentiated (G1, G2)	NMPA label	Surufatinib Capsules [package insert]. Hutchison Medi Pharma(Shanghai) Co., Ltd.; 2024-1-15.
Surufatinib	Cancer type	Biliary tract cancers	2nd		PS ≤ 1	2B, Ⅲ	CSCO Guidelines Biliary Tract Cancer 2023
Surufatinib	Cancer type	Thyroid carcinoma: medullary	Unlimited		Symptomatic or progression, RET- or unknown	2A, Ⅱ	CSCO Guidelines Medullary Thyroid Carcinoma 2022
Donafenib	NMPA Indication	Hepatocellular carcinoma	1st	0.2 g bid		NMPA label	Donafenib Tosilate Tablets [package insert]. Suzhou Zelgen Biopharmaceuticals Co., Ltd.; 2022-8-16.
Donafenib	NMPA Indication	Thyroid cancer: differentiated	Unlimited	0.3 g bid	Iodine refractory	NMPA label	Donafenib Tosilate Tablets [package insert]. Suzhou Zelgen Biopharmaceuticals Co., Ltd.; 2022-8-16.
Pazopanib	NMPA Indication	Renal cell carcinoma	1st			NMPA label	Pazopanib Tablets [package insert]. Novartis Pharma Schweiz AG; 2021-12-31.
Pazopanib	NMPA Indication	Renal cell carcinoma	Subsequent		Prior cytokine therapy	NMPA label	Pazopanib Tablets [package insert]. Novartis Pharma Schweiz AG; 2021-12-31.
Pazopanib	Cancer type	Chondrosarcoma	Unlimited		Metastatic and widespread disease	2A, OR	NCCN Guidelines: Bone Cancer (Version 1. 2025)
Pazopanib	Cancer type	Epithelial ovarian, fallopian tube, or primary peritoneal cancer	Recurrence			2B, OR	NCCN Guidelines: Ovarian Cancer/Fallopian Tube Cancer/Primary Peritoneal Cancer (Version 3. 2024)
Pazopanib	Cancer type	Gastrointestinal stromal tumors	1st		SDH-deficient	2A, UCC	NCCN Guidelines: Gastrointestinal Stromal Tumors (Version 2. 2024)
Pazopanib	Cancer type	Gastrointestinal stromal tumors	3rd		Prior imatinib and sunitinib	2A, Ⅲ	CSCO Guidelines Gastrointestinal Stromal Tumors 2023
Pazopanib	Cancer type	Gastrointestinal stromal tumors	5th or subsequent			2A, OR	NCCN Guidelines: Gastrointestinal Stromal Tumors (Version 2. 2024)
Pazopanib	Cancer type	Merkel cell carcinoma	Unlimited		Anti-PD-(L)1 contraindicated or prior anti-PD-(L)1 monotherapy	2B, UCC	NCCN Guidelines: Merkel Cell Carcinoma (Version 1. 2024)
Pazopanib	Cancer type	Soft tissue sarcoma	1st		Ineligible for IV systemic therapy or anthracycline-based regimens	2A, UCC	NCCN Guidelines: Soft Tissue Sarcoma (Version 3. 2024)
Pazopanib	Cancer type	Soft tissue sarcoma	Subsequent		Not liposarcoma, prior chemo	FDA label	NOVARTIS. Pazopanib Tablets [package insert]. Revised January 2024
Pazopanib	Cancer type	Soft tissue sarcoma	Subsequent	+ Gemcitabine		2B, UCC	NCCN Guidelines: Soft Tissue Sarcoma (Version 3. 2024)
Pazopanib	Cancer type	Soft tissue sarcoma: alveolar soft part sarcoma, solitary fibrous tumor	Unlimited			2A, preferred ; 3, Ⅲ	NCCN Guidelines: Soft Tissue Sarcoma (Version 3. 2024); CSCO Guidelines Bone and soft tissue tumors 2023
Pazopanib	Cancer type	Soft tissue sarcoma: angiosarcoma	Unlimited			2A, OR	NCCN Guidelines: Soft Tissue Sarcoma (Version 3. 2024)
Pazopanib	Cancer type	Soft tissue sarcoma: chondrosarcoma	Unlimited		Extraskeletal myxoid	2A, preferred	NCCN Guidelines: Soft Tissue Sarcoma (Version 3. 2024)
Pazopanib	Cancer type	Soft tissue sarcoma: dermatofibrosarcoma protuberans	Unlimited		With fibrosarcomatous transformation, ineligible for IV systemic therapy or anthracycline-based regimens	2A, OR	NCCN Guidelines: Soft Tissue Sarcoma (Version 3. 2024)
Pazopanib	Cancer type	Soft tissue sarcoma: desmoid tumors	Unlimited		Aggressive fibromatosis	2A, preferred ; 2B, Ⅱ	NCCN Guidelines: Soft Tissue Sarcoma (Version 3. 2024); CSCO Guidelines Bone and soft tissue tumors 2023
Pazopanib	Cancer type	Soft tissue sarcoma: epithelioid hemangioendothelioma	Unlimited			2A, OR	NCCN Guidelines: Soft Tissue Sarcoma (Version 3. 2024)
Pazopanib	Cancer type	Thyroid carcinoma	Unlimited		Radioactive iodine unsuitable	2A, UCC	NCCN Guidelines: Thyroid Carcinoma (Version 4. 2024)
Pazopanib	Cancer type	Uterine sarcoma	Subsequent			2A, OR [6]	NCCN Guidelines: Uterine Neoplasms (Version 3. 2024)
Regorafenib	NMPA Indication	Colorectal cancer	3rd		Prior fluoropyrimidine-, oxaliplatin- and irinotecan-based chemotherapy, an anti-VEGF therapy, and, if RAS wild-type, an anti-EGFR therapy	NMPA label	Regorafenib Tablets [package insert]. Bayer AG; 2021-7-29.
Regorafenib	NMPA Indication	Gastrointestinal stromal tumors	3rd		Prior imatinib and sunitinib	NMPA label	Regorafenib Tablets [package insert]. Bayer AG; 2021-7-29.
Regorafenib	NMPA Indication	Hepatocellular carcinoma	2nd		Prior sorafenib	NMPA label	Regorafenib Tablets [package insert]. Bayer AG; 2021-7-29.
Regorafenib	Cancer type	Biliary tract cancers	2nd			2B, OR ; 2B, Ⅱ	NCCN Guidelines: Biliary Tract Cancers (Version 4. 2024); CSCO Guidelines Biliary Tract Cancer 2023
Regorafenib	Cancer type	Bone cancer: ewing sarcoma	2nd			2A, OR	NCCN Guidelines: Bone Cancer (Version 1. 2025)
Regorafenib	Cancer type	Bone cancer: pleomorphic sarcoma	2nd		High-grade undifferentiated	2B, OR	NCCN Guidelines: Bone Cancer (Version 1. 2025)
Regorafenib	Cancer type	Bone cancer: osteosarcoma	2nd			1, preferred ; 2B, Ⅱ	NCCN Guidelines: Bone Cancer (Version 1. 2025); CSCO Guidelines Bone and soft tissue tumors 2023
Regorafenib	Cancer type	Glioblastoma	Unlimited		Adult	2A, preferred	NCCN Guidelines: Pediatric Central Nervous System Cancers (Version 1. 2024)
Regorafenib	Cancer type	Soft tissue sarcoma	Subsequent			2A, OR	NCCN Guidelines: Soft Tissue Sarcoma (Version 3. 2024)
Regorafenib	Cancer type	Soft tissue sarcoma	2nd		Not liposarcoma	2B, Ⅲ	CSCO Guidelines Bone and soft tissue tumors 2023
Regorafenib	Cancer type	Soft tissue sarcoma: angiosarcoma	Unlimited			2A, UCC	NCCN Guidelines: Soft Tissue Sarcoma (Version 3. 2024)
Regorafenib	Dosage	Colorectal cancer [NMPA label: 160 mg PO daily on days 1–21]	3rd	First cycle: 80 mg PO daily on days 1–7, followed by 120 mg PO daily on days 8–14, followed by 160 mg PO daily on days; Subsequent cycles: Regorafenib 160 mg PO daily on days 1–21; Repeat every 28 days		2A, NM;	NCCN Guidelines: Colon Cancer (Version 5. 2024), NCCN Guidelines: Rectal Cancer (Version 4. 2024), CSCO Guidelines Colorectal Cancer 2024
Sorafenib	NMPA Indication	Renal Cell Carcinoma	Unlimited	0.4 g bid		NMPA label	Sorafenib Tosylate Tablets [package insert]. Bayer AG; 2018-11-6.
Sorafenib	NMPA Indication	Hepatocellular carcinoma	Unlimited	0.4 g bid		NMPA label	Sorafenib Tosylate Tablets [package insert]. Bayer AG; 2018-11-6.
Sorafenib	NMPA Indication	Thyroid cancer: differentiated	Unlimited	0.4 g bid		NMPA label	Sorafenib Tosylate Tablets [package insert]. Bayer AG; 2018-11-6.
Sorafenib	Cancer type	Acute myeloid leukemia (FLT3-ITD)	Induction	+ Azacitidine	Not APL, age ≥ 60 years, PS < 3, no major concomitant diseases, mini-mental state examination < 28, short physical performance battery < 9	2A, Ⅰ	CSCO Guidelines Hematological malignancies 2024
Sorafenib	Cancer type	Acute myeloid leukemia (FLT3-ITD)	Induction	+ Decitabine	Age ≥ 18 years; intensive induction therapy unsuitable or declines; no IDH1 mutation	2A, UCC	NCCN Guidelines: Acute Myeloid Leukemia (Version 3. 2024)
Sorafenib	Cancer type	Acute myeloid leukemia (FLT3-ITD)	Maintenance	200 mg bid d1-28 for 3 cycles, then 400 mg bid d1-28 (24 months max)	Post allogeneic hematopoietic cell transplant, in remission, history of FLT3 mutation	2A, NM	NCCN Guidelines: Acute Myeloid Leukemia (Version 3. 2024)
Sorafenib	Cancer type	Acute myeloid leukemia (FLT3-ITD)	Relapsed	+ Azacitidine	Not APL	2A, Ⅱ	CSCO Guidelines Hematological malignancies 2024
Sorafenib	Cancer type	Acute myeloid leukemia (FLT3-ITD)	Relapsed	+ Decitabine	Age ≥ 18 years	2A, NM	NCCN Guidelines: Acute Myeloid Leukemia (Version 3. 2024)
Sorafenib	Cancer type	Bone cancer: chordoma	Unlimited	Single		2A, UCC	NCCN Guidelines: Bone Cancer (Version 1. 2025)
Sorafenib	Cancer type	Bone cancer: osteosarcoma	2nd	Single		2A, preferred ; 3, II	NCCN Guidelines: Bone Cancer (Version 1. 2025); CSCO Guidelines Bone and soft tissue tumors 2023
Sorafenib	Cancer type	Bone cancer: osteosarcoma	3rd	500 mg/d, + Everolimus		2B, OR ; 3, II	NCCN Guidelines: Bone Cancer (Version 1. 2025); CSCO Guidelines Bone and soft tissue tumors 2023
Sorafenib	Cancer type	Bone cancer: high-grade undifferentiated pleomorphic sarcoma	2nd	Single		2B, preferred	NCCN Guidelines: Bone Cancer (Version 1. 2025)
Sorafenib	Cancer type	Bone cancer: high-grade undifferentiated pleomorphic sarcoma	2nd	+ Everolimus		2B, OR	NCCN Guidelines: Bone Cancer (Version 1. 2025)
Sorafenib	Cancer type	Epithelial ovarian, fallopian tube, or primary peritoneal cancer	Recurrence	+ Topotecan	Platinum-resistant	2B, Ⅲ	CSCO Guidelines Ovarian Cancer 2023
Sorafenib	Cancer type	Gastrointestinal stromal tumors	5th or subsequent	Single		2A, UCC ; NM, NM	NCCN Guidelines: Gastrointestinal Stromal Tumors (Version 2. 2024); CSCO Guidelines Gastrointestinal Stromal Tumors 2023
Sorafenib	Cancer type	Head and neck cancer: adenoid cystic carcinoma	Unlimited		Symptomatic or rapidly progressing	2A, II	CSCO Guidelines Head and Neck Cancer 2024
Sorafenib	Cancer type	Head and neck cancer: salivary gland tumors	Unlimited			2B, UCC	NCCN Guidelines: Head and Neck Cancers (Version 4. 2024)
Sorafenib	Cancer type	Myeloid/lymphoid neoplasms	Chronic phase		With eosinophilia, FLT3 rearrangement	2A, ORR	NCCN Guidelines: Myeloid/Lymphoid Neoplasms with Eosinophilia and Tyrosine Kinase Gene Fusions (Version 2. 2024)
Sorafenib	Cancer type	Soft tissue sarcoma: angiosarcoma	Unlimited	Single		2A, UCC	NCCN Guidelines: Soft Tissue Sarcoma (Version 3. 2024)
Sorafenib	Cancer type	Soft tissue sarcoma: desmoid tumors	Unlimited	Single		1, preferred ; 2A, Ⅰ	NCCN Guidelines: Soft Tissue Sarcoma (Version 3. 2024); CSCO Guidelines Bone and soft tissue tumors 2023
Sorafenib	Cancer type	Soft tissue sarcoma: solitary fibrous tumor	Unlimited	Single		2A, preferred ; 3, Ⅲ	NCCN Guidelines: Soft Tissue Sarcoma (Version 3. 2024); CSCO Guidelines Bone and soft tissue tumors 2023
Sunitinib	NMPA Indication	Gastrointestinal stromal tumors	2nd	50 mg qd q1-28 q6w	Piror or intolerance to imatinib	NMPA label	Sunitinib Malate Capsules [package insert]. PFIZER EUROPE MA EEIG; 2022-7-29.
Sunitinib	NMPA Indication	Pancreatic neuroendocrine tumors	1st	37.5 mg qd	Well-differentiated, adult	NMPA label	Sunitinib Malate Capsules [package insert]. PFIZER EUROPE MA EEIG; 2022-7-29.
Sunitinib	NMPA Indication	Renal cell carcinoma	1st	50 mg qd q1-28 q6w		NMPA label	Sunitinib Malate Capsules [package insert]. PFIZER EUROPE MA EEIG; 2022-7-29.
Sunitinib	Cancer type	Bone cancer: chordoma	Unlimited			2A, OR	NCCN Guidelines: Bone Cancer (Version 1. 2025)
Sunitinib	Cancer type	Thymic carcinoma	2nd			2A, preferred	NCCN Guidelines: Thymomas and Thymic Carcinomas (Version 1. 2024)
Sunitinib	Cancer type	Thyroid carcinoma	Unlimited		Radioactive iodine, clinical trials or other systemic therapies unsuitable	2A, UCC	NCCN Guidelines: Thyroid Carcinoma (Version 4. 2024)
Sunitinib	Cancer type	Thyroid carcinoma: medullary	Unlimited		With ectopic cushing syndrome	2B, Ⅱ	CSCO Guidelines Medullary Thyroid Carcinoma 2022
Sunitinib	Cancer type	Meningiomas	Unlimited			2B, OR	NCCN Guidelines: Pediatric Central Nervous System Cancers (Version 1. 2024)
Sunitinib	Cancer type	Myeloid/lymphoid neoplasms	Chronic phase		With eosinophilia, FLT3 rearrangement	2A, OR	NCCN Guidelines: Myeloid/Lymphoid Neoplasms with Eosinophilia and Tyrosine Kinase Gene Fusions (Version 2. 2024)
Sunitinib	Cancer type	Soft tissue sarcoma: alveolar soft part sarcoma, solitary fibrous tumor	Unlimited			2A, preferred ; 3, Ⅲ	NCCN Guidelines: Soft Tissue Sarcoma (Version 3. 2024); CSCO Guidelines Bone and soft tissue tumors 2023
Sunitinib	Cancer type	Soft tissue sarcoma: angiosarcoma	Unlimited			2A, UCC	NCCN Guidelines: Soft Tissue Sarcoma (Version 3. 2024)
Sunitinib	Cancer type	Soft tissue sarcoma: chondrosarcoma	Unlimited		Extraskeletal myxoid	2A, OR	NCCN Guidelines: Soft Tissue Sarcoma (Version 3. 2024)
Sunitinib	Therapy line	Renal cell carcinoma [NMPA label: 1st]	Adjuvant	50 mg qd q1-28 q6w, ≤ 9 cycles	High recurrent risk after nephrectomy	FDA label	CPPI CV. Sunitinib Malate Capsules [package insert]. Revised August 2024
Sunitinib	Therapy line	Gastrointestinal stromal tumor [NMPA label: 2nd]	Neoadjuvant or 1st		SDH-deficient	2A, UCC	NCCN Guidelines: Gastrointestinal Stromal Tumors (Version 2. 2024)
Recombinant human endostatin	NMPA Indication	Non-small cell lung cancer	Unlimited	+ Vinorelbine/cisplatin		NMPA label	Recombinant Human Endostatin Injection [package insert]. P.R.C National Medical Products Administration: Shandong Simcere Bio-pharmaceutical Co.，Ltd.; 2020-12-30.
Recombinant human endostatin	Cancer type	Melanoma: cutaneous or acral	1st	+ Dacarbazine ± platinum	No brain metastases	2A, Ⅰ	CSCO Guidelines Melanoma 2023
Recombinant human endostatin	Cancer type	Melanoma: cutaneous or acral	1st	+ Temozolomide ± platinum		2A, Ⅰ	CSCO Guidelines Melanoma 2023
Recombinant human endostatin	Cancer type	Melanoma: cutaneous or acral	Unlimited	+ Dacarbazine ± cisplatin	Unresectable brain metastases, PS 0-2	2A, II	CSCO Guidelines Melanoma 2023
Recombinant human endostatin	Cancer type	Melanoma: mucosal	Unlimited	+ Dacarbazine ± platinum		2A, Ⅰ	CSCO Guidelines Melanoma 2023
Recombinant human endostatin	Cancer type	Melanoma: mucosal	Unlimited	+ Temozolomide ± platinum		2A, Ⅰ	CSCO Guidelines Melanoma 2023
Recombinant human endostatin	Cancer type	Melanoma: uveal	Unlimited	+ Dacarbazine ± platinum	Stage Ⅳ	2A, II	CSCO Guidelines Melanoma 2023
Recombinant human endostatin	Cancer type	Melanoma: uveal	Unlimited	+ Temozolomide ± platinum	Stage Ⅳ	2A, II	CSCO Guidelines Melanoma 2023
Recombinant human endostatin	Cancer type	Myeloid/lymphoid neoplasms	Chronic phase		with eosinophilia, FLT3 rearrangement	2A, OR	NCCN Guidelines: Myeloid/Lymphoid Neoplasms with Eosinophilia and Tyrosine Kinase Gene Fusions (Version 2. 2024)
Recombinant human endostatin	Cancer type	Nasopharyngeal carcinoma	1st	+ Cisplatin/gemcitabine		2B, Ⅲ	CSCO Guidelines Nasopharyngeal Carcinoma 2023
Recombinant human endostatin	Cancer type	Osteosarcoma	Neoadjuvant	+ Chemo	Stage Ⅱb, limb-sparing resection unsuitable	2A, II	CSCO Guidelines Bone and soft tissue tumors 2023
Recombinant human endostatin	Cancer type	Osteosarcoma	Neoadjuvant	+ Chemo	Stage Ⅲ	Clinician experience, II	CSCO Guidelines Bone and soft tissue tumors 2023
Recombinant human endostatin	Dosage	Melanoma [NMPA label: 7.5 mg/m2 d1-14 q3w]	Unlimited	7.5 mg/m2 d1-14 q4w		2A, Ⅰ	CSCO Guidelines Melanoma 2023
Recombinant human endostatin	Dosage	Non-small cell lung cancer [NMPA label: 7.5 mg/m2 d1-14 q3w]	Unlimited	210 mg civ (72 h or 120 h)		NM, NM	China NHC. Guidelines for Clinical Application of Novel Antitumor Drugs. 2023 ed
Therapy line(s)1: Unless otherwise mentioned, the therapy lines in this table are for palliation.
NMPA: P.R.C National Medical Products Administration, FDA: U.S. Food and Drug Administration, OR: Other recommended intervention, UCC: Useful in certain circumstances, NM: Not mentioned, TKI: Tyrosine kinase inhibitor, KPS: Karnofsky performance status scale, APL: acute promyelocytic leukemia, SDH: Succinate dehydrogenase, ECOG: Eastern cooperative oncology group, PS: Performance status, EGFR: Ep…
NCCN: NCCN Clinical Practice Guidelines in Oncology (NCCN Guidelines®) . © National Comprehensive Cancer Network, Inc. 2025. All rights reserved. To view the most recent and complete version of the guideline, go online to NCCN.org (www.nccn.org.)
CSCO: China Society of Clinilcal Oncology. CSCO Guidelines for Diagnosis and Treatment of cancer. Available from: https://www.csco.org.cn.
